# Supplementary material for: The Toll-like Receptor 7-Mediated Ro52 Antigen-Presenting Pathway in the Salivary Gland Epithelial Cells of Sjögren’s Syndrome
Source: J Clin Med. 2023 Jun 30;12(13):4423. doi: 10.3390/jcm12134423 (PMC10342814; doi:10.3390/jcm12134423)
Supplement: Supplementary file 1 [file jcm-12-04423-s001.zip]

Archive with 1 entries (1 files):
- jcm-2449169-supplementary.pdf
